# Supplementary material for: Context-dependent effects of SOM neurons to enhance the responses of corticocollicular neurons to repetitive sounds
Source: iScience. 2026 Mar 30;29(5):115536. doi: 10.1016/j.isci.2026.115536 (PMC13122691; doi:10.1016/j.isci.2026.115536)
Supplement: Table S1. Detailed statistical appendix for all figures [file mmc2.xlsx]

## Sheet: Figure 1 
Figure	Condition	Mean ± SEM	p-value	n	Test	Normal	Lilliefors p value
1F
	1 Hz tone repetition rate	0.7607 ± 0.04982	0.00044557	25 recordings from 20 mice	one-sample Wilcoxon signed-rank test	No	p=0.0081
	2 Hz tone repetition rate	0.5404 ± 0.03942	2.2773e-11	25 recordings from 20 mice	one-sample t-test	Yes	p=0.1309
	4 Hz tone repetition rate	0.4017 ± 0.04339	6.7125e-13	25 recordings from 20 mice	one-sample t-test	Yes	p=0.500
	1 Hz v. 2 Hz		0.00040277		Wilcoxon signed-rank test
	1 Hz v. 4 Hz		0.00011286		Wilcoxon signed-rank test
	2 Hz v. 4 Hz		0.0094		paired t-test
1G
	1 Hz tone repetition rate	1.8342 ± 0.15581	1.3022e-05	25 recordings from 20 mice	one-sample t-test	Yes	p=0.5000
	2 Hz tone repetition rate	2.2337 ± 0.21558	1.0997e-05	25 recordings from 20 mice	one-sample t-test	Yes	p=0.1957
	4 Hz tone repetition rate	3.0476 ± 0.42214	1.0997e-05	25 recordings from 20 mice	one-sample Wilcoxon signed-rank test	No	p=0.0099
	1 Hz v. 2 Hz		0.088		paired t-test
	1 Hz v. 4 Hz		0.0044		Wilcoxon signed-rank test
	2 Hz v. 4 Hz		0.1094		Wilcoxon signed-rank test

## Sheet: Figure 2 
Figure	Condition	Mean ± SEM	p-value	n	Test	SS	F	Normal	Lilliefors p value	GG
2D
	1 Hz control (light OFF) vs. SOM inactivation (light ON)		0.0199	9 recordings from 5 mice	2-way repeated measures ANOVA with Tukey multiple comparisons	1.2721	8.4011			1
2E
	2 Hz control (light OFF) vs. SOM inactivation (light ON)		0.0092	7 recordings from 4 mice	2-way repeated measures ANOVA with Tukey multiple comparisons	0.299	14.2841			1
2F
	4 Hz control (light OFF) vs. SOM inactivation (light ON)		0.0656	9 recordings from 5 mice	2-way repeated measures ANOVA with Tukey multiple comparisons	0.2311	4.544			1
2G
	1 Hz tone repetition rate	Mean= 0.76336 ± 0.08313	0.0219	9 recordings from 5 mice	one-sample t-test			Yes	p=0.5
	2 Hz tone repetition rate	Mean= 0.77976 ± 0.05509	0.00713507	7 recordings from 4 mice	one-sample t-test			Yes	p=0.0662
	4 Hz tone repetition rate	Mean= 1.12879 ± 0.11943	0.312296	9 recordings from 5 mice	one-sample t-test			Yes	p= 0.5

## Sheet: Figure 3
Figure	Condition	Mean ± SEM	p-value	n	Test	SS	F	Normal	Lilliefors p value	GG
3D	1 Hz tone repetition rate (control vs Jaws)		0.9318	12 recordings from 7 mice	2-way repeated measures ANOVA with Tukey multiple comparisons	0.006202	0.007664			1
3E	2 Hz tone repetition rate (control vs Jaws)		0.0029	14 recordings from 8 mice	2-way repeated measures ANOVA with Tukey multiple comparisons	4.336	13.37			1
3F	4 Hz tone repetition rate (control vs Jaws)		0.009	12 recordings from 7 mice	2-way repeated measures ANOVA with Tukey multiple comparisons	4.032	10.04			1
3G	1 Hz tone repetition rate	Mean= 1.0102 ± 0.1068	0.1763	12 recordings from 7 mice	one-sample Wilcoxon signed-rank test			No	p= 0.0001
	2 Hz tone repetition rate	Mean= 1.2054 ± 0.0842	0.0459089	14 recordings from 8 mice	one-sample t-test			Yes	p=0.1329
	4 Hz tone repetition rate	Mean= 1.2592 ± 0.0753	0.00895346	12 recordings from 7 mice	one-sample t-test			Yes	p= 0.1485

## Sheet: Figure 4 
Figure	Condition	Mean ± SEM	p-value	n	Test	SS	F	Normal	Lilliefors p value
4B
	1 Hz control (light OFF) vs. SOM inactivation (light ON)	Difference = -0.3217 ± 0.0810	0.0041	9 recordings from 6 mice	2-way repeated measures ANOVA with Tukey multiple comparisons	4.6577	15.762
4C
	2 Hz control (light OFF) vs. SOM inactivation (light ON)	Difference = -0.2491 ± 0.0857	0.0197	9 recordings from 6 mice	2-way repeated measures ANOVA with Tukey multiple comparisons	2.7923	8.4558
4D
	4 Hz control (light OFF) vs. SOM inactivation (light ON)	Difference = -0.2933 ± 0.0518	0.0004727	9 recordings from 6 mice	2-way repeated measures ANOVA with Tukey multiple comparisons	3.872	32.1013
4E
	1 Hz tone repetition rate	Mean= 1.4911 ± 0.1084	0.00192041	9 recordings from 6 mice	one-sample t-test			Yes	p=0.5000
	2 Hz tone repetition rate	Mean= 1.5234 ± 0.1489	0.00790969	9 recordings from 6 mice	one-sample t-test			Yes	p=0.4517
	4 Hz tone repetition rate	Mean= 1.7688 ± 0.1397	0.000571516	9 recordings from 6 mice	one-sample t-test			Yes	p=0.2366
4G
	1 Hz control (light OFF) vs. SOM inactivation (light ON)	Difference = -0.2825 ± 0.0602	7.102e-06	7 recordings from 4 mice	2-way repeated measures ANOVA with Tukey multiple comparisons
4H
	2 Hz control (light OFF) vs. SOM inactivation (light ON)	Difference = -0.5271 ± 0.1175	6.011e-05	5 recordings from 3 mice	2-way repeated measures ANOVA with Tukey multiple comparisons
4I
	4 Hz control (light OFF) vs. SOM inactivation (light ON)	Difference = -0.4004 ± 0.0673	2.616e-07	6 recordings from 3 mice	2-way repeated measures ANOVA with Tukey multiple comparisons
4J
	1 Hz tone repetition rate	Mean= 1.2991 ± 0.0805	0.00989514	7 recordings from 4 mice	one-sample t-test			Yes	p=0.5000
	2 Hz tone repetition rate	Mean= 1.5597 ± 0.0915	0.00361768	5 recordings from 3 mice	one-sample t-test			Yes	p=0.5000
	4 Hz tone repetition rate	Mean= 1.8147 ± 0.1250	0.00126899	6 recordings from 3 mice	one-sample t-test			Yes	p=0.5000

## Sheet: Figure S1
Figure	Condition	Mean ± SEM	p-value	n	Test	Normal	Lilliefors p value
S1B
	1 Hz tone rep. rate, light OFF	1.8511 ± 0.2046	0.0032	9 recordings from 5 mice	paired t-test	Yes	p= 0.5000
	1 Hz tone rep. rate, light ON	2.2231 ± 0.2356	0.0008305	9 recordings from 5 mice	paired t-test	Yes	p= 0.5000
	1 Hz light OFF vs. light ON		0.1998	9 recordings from 5 mice	paired t-test
	2 Hz tone rep. rate, light OFF	3.1769 ± 0.3786	0.0012	7 recordings from 4 mice	paired t-test	Yes	p= 0.3702
	2 Hz tone rep. rate, light ON	3.073 ± 0.4194	0.0026	7 recordings from 4 mice	paired t-test	Yes	p= 0.5000
	2 Hz light OFF vs. light ON		0.8703	7 recordings from 4 mice	paired t-test
	4 Hz tone rep. rate, light OFF	3.6497 ± 0.7726	0.009	9 recordings from 5 mice	paired t-test	Yes	p= 0.5000
	4 Hz tone rep. rate, light ON	3.9965 ± 0.6569	0.0018	9 recordings from 5 mice	paired t-test	Yes	p= 0.4221
	4 Hz light OFF vs. light ON		0.816904	9 recordings from 5 mice	paired t-test
S1C
	1 Hz tone rep. rate, light OFF	0.65511 ± 0.021398	2.20483e-07	9 recordings from 5 mice	paired t-test	Yes	p= 0.1140
	1 Hz tone rep. rate, light ON	0.49137± 0.050884	8.51449e-06	9 recordings from 5 mice	paired t-test	Yes	p= 0.5000
	1 Hz light OFF vs. light ON		0.0216244	9 recordings from 5 mice	paired t-test
	2 Hz tone rep. rate, light OFF	0.34643 ± 0.023068	1.27967e-07	7 recordings from 4 mice	paired t-test	Yes	p= 0.5000
	2 Hz tone rep. rate, light ON	0.27431 ± 0.021888	5.01032e-08	7 recordings from 4 mice	paired t-test	Yes	p= 0.5000
	2 Hz light OFF vs. light ON		0.0136901	7 recordings from 4 mice	paired t-test
	4 Hz tone rep. rate, light OFF	0.25898 ±0.04004	7.48866e-08	9 recordings from 5 mice	paired t-test	Yes	p= 0.2263
	4 Hz tone rep. rate, light ON	0.21517± 0.022195	4.47738e-10	9 recordings from 5 mice	paired t-test	Yes	p=0.1246
	4 Hz light OFF vs. light ON		0.280055	9 recordings from 5 mice	paired t-test

## Sheet: Figure S2
Figure	Condition	Mean ± SEM	p-value	n	Test	Normal	Lilliefors p value
S2C
	% SST+ / jGCaMP7b+ neurons	0.9297	128 cells from 3 mice
	% jGCaMP7b+ only neurons	0.0703
S2F
	1 Hz tone repetition rate	0.8782 ± 0.0320	0.0052	9 recordings from 5 mice	one-sample t-test	Yes	p= 0.5000
	2 Hz tone repetition rate	0.8136 ± 0.0672	0.0242	9 recordings from 5 mice	one-sample t-test	Yes	p= 0.5000
	4 Hz tone repetition rate	0.7721 ± 0.0629	0.0067	9 recordings from 5 mice	one-sample t-test	Yes	p= 0.5000
	1 Hz v. 2 Hz		0.3774		paired t-test
	1 Hz v. 4 Hz		0.1514		paired t-test
	2 Hz v. 4 Hz		0.6252		paired t-test
S2H GFP
	1 Hz tone repetition rate	1.0824 ± 0.1125	0.4967	6 recordings from 3 mice	one-sample t-test	Yes	p= 0.5000
	2 Hz tone repetition rate	1.0343 ± 0.1609	0.8397	6 recordings from 3 mice	one-sample t-test	Yes	p = 0.2533
	4 Hz tone repetition rate	0.9079 ± 0.1083	0.4336	6 recordings from 3 mice	one-sample t-test	Yes	p = 0.3296
	1 Hz v. 2 Hz		0.7447		paired t-test	Yes
	1 Hz v. 4 Hz		0.369		paired t-test
	2 Hz v. 4 Hz		0.6125		paired t-test
S2H GFP vs JAWS
	1 Hz GFP vs 1 Hz Jaws (replotted from Fig 2G)		0.0387		t-test
	2 Hz GFP vs 2 Hz Jaws (replotted from Fig 2G)		0.1906		t-test
	4 Hz GFP vs 4 Hz Jaws (replotted from Fig 2G)		0.266		t-test

## Sheet: Figure S3
Figure	Condition	Mean ± SEM	p-value	n	Test	Normal	Lilliefors p value
S3B
	1 Hz tone rep. rate, light OFF	1.7633 ± 0.2762	0.0171494	12 recordings from 7 mice	one-sample t-test	Yes	p=0.1387
	1 Hz tone rep. rate, light ON	1.7955 ± 0.2145	0.00298623	12 recordings from 7 mice	one-sample t-test	Yes	p=0.5000
	1 Hz light OFF vs. light ON		0.815844	12 recordings from 7 mice	paired t-test
	2 Hz tone rep. rate, light OFF	1.6872 ± 0.1908	0.00681482	14 recordings from 8 mice	one-sample t-test	Yes	p= 0.1701
	2 Hz tone rep. rate, light ON	1.6293 ± 0.1329	0.00179621	14 recordings from 8 mice	one-sample t-test	Yes	p=0.4155
	2 Hz light OFF vs. light ON		0.767284	14 recordings from 8 mice	paired t-test
	4 Hz tone rep. rate, light OFF	2.7830 ± 0.55081	0.00712459	12 recordings from 7 mice	one-sample t-test	Yes	p= 0.2577
	4 Hz tone rep. rate, light ON	2.1634 ± 0.2552	0.000656175	12 recordings from 7 mice	one-sample t-test	Yes	p=0.5000
	4 Hz light OFF vs. light ON		0.158147	12 recordings from 7 mice	paired t-test
S3C
	1 Hz tone rep. rate, light OFF	0.8055 ± 0.05273	0.00309422	12 recordings from 7 mice	one-sample t-test	Yes	p=0.5000
	1 Hz tone rep. rate, light ON	0.7850 ± 0.09133	0.0363862	12 recordings from 7 mice	one-sample t-test	Yes	p=0.1381
	1 Hz light OFF vs. light ON		0.813283	12 recordings from 7 mice	paired t-test
	2 Hz tone rep. rate, light OFF	0.6316 ± 0.0459	6.19685e-06	14 recordings from 8 mice	paired t-test	Yes	p=0.5000
	2 Hz tone rep. rate, light ON	0.7143 ±0.0670	0.0026	14 recordings from 8 mice	Wilcoxon-rank	No	p= 0.0413
	2 Hz light OFF vs. light ON		0.0969114	14 recordings from 8 mice	paired t-test
	4 Hz tone rep. rate, light OFF	0.4955 ± 0.0886	9.97733e-05	12 recordings from 7 mice	one-sample t-test	Yes	p=0.3267
	4 Hz tone rep. rate, light ON	0.5664 ± 0.1159	0.00280893	12 recordings from 7 mice	one-sample t-test	Yes	p=0.3267
	4 Hz light OFF vs. light ON		0.0738969	12 recordings from 7 mice	paired t-test

## Sheet: Figure S4 
Figure	Condition	Mean +/- SEM	n
S2C
	% S5E2+ / PV+ neurons	94.61 ± 0.6394	505 cells from 3 slice ROIs from 3 mice
	% S5E2+ only neurons	5.39 ± 0.6397
S2H
	Spike rate (Hz)	162.015±6.5104	4 cells
	AP half-width (msec)	0.3124 ± 0.0101	4 cells

## Sheet: Figure S5
Figure	Condition	Mean ± SEM	p-value	n	Test	Normal	Lilliefors p value
S5B
	1 Hz tone rep. rate, light OFF	2.2799 ± 0.3079	0.0032	9 recordings from 6 mice	one-sample t-test	Yes	p=0.1351
	1 Hz tone rep. rate, light ON	2.1818 ± 0.3142	0.0055	9 recordings from 6 mice	one-sample t-test	Yes	p= 0.5000
	1 Hz light OFF vs. light ON		0.7465	9 recordings from 6 mice	paired t-test
	2 Hz tone rep. rate, light OFF	2.5752 ± 0.3801	0.0032	9 recordings from 6 mice	one-sample t-test	Yes	p= 0.5000
	2 Hz tone rep. rate, light ON	2.1365 ± 0.2083	0.0006046	9 recordings from 6 mice	one-sample t-test	Yes	p=0.1781
	2 Hz light OFF vs. light ON		0.3586	9 recordings from 6 mice	paired t-test
	4 Hz tone rep. rate, light OFF	2.644 ± 0.4866	0.0097	9 recordings from 6 mice	one-sample t-test	Yes	p= 0.5000
	4 Hz tone rep. rate, light ON	1.9645 ± 0.0082	0.0092	9 recordings from 6 mice	one-sample t-test	Yes	p= 0.5000
	4 Hz light OFF vs. light ON		0.1757	9 recordings from 6 mice	paired t-test
S5D
	1 Hz tone rep. rate, light OFF	1.5650 ± 0.2906	0.0998	7 recordings from 4 mice	one-sample t-test	Yes	p=0.3815
	1 Hz tone rep. rate, light ON	0.8853 ± 0.1125	0.3471	7 recordings from 4 mice	one-sample t-test	Yes	p=0.5000
	1 Hz light OFF vs. light ON		0.0377	7 recordings from 4 mice	paired t-test
	2 Hz tone rep. rate, light OFF	1.7674 ± 0.1972	0.0177	5 recordings from 3 mice	one-sample t-test	Yes	p=0.2593
	2 Hz tone rep. rate, light ON	1.4945 ± 0.2153	0.0832	5 recordings from 3 mice	one-sample t-test	Yes	p=0.2545
	2 Hz light OFF vs. light ON		0.5116	5 recordings from 3 mice	paired t-test
	4 Hz tone rep. rate, light OFF	1.8337 ± 0.3172	0.0466	6 recordings from 3 mice	one-sample t-test	Yes	p=0.3714
	4 Hz tone rep. rate, light ON	1.7648 ± 0.2052	0.0136	6 recordings from 3 mice	one-sample t-test	Yes	p= 0.5000
	4 Hz light OFF vs. light ON		0.6829	6 recordings from 3 mice	paired t-test
